# Supplementary material for: Comparative Gill Transcriptomics Reveals Unresolved Inflammation Under Chronic Hypoxia and Molecular Plasticity During Cyclic Hypoxia in Salmo salar
Source: Animals (Basel). 2026 Jul 2;16(13):2024. doi: 10.3390/ani16132024 (PMC13359686; doi:10.3390/ani16132024)
Supplement: Supplementary file 1 [file animals-16-02024-s001.zip]

Archive with 1 entries (1 files):
- animals-4289792-supplementary.pdf
